# Supplementary material for: The stiffness adjustable wheel mechanism based on compliant spoke deformation
Source: Sci Rep. 2024 Jan 8;14:773. doi: 10.1038/s41598-024-51493-x (PMC10774413; doi:10.1038/s41598-024-51493-x)
Supplement: Supplementary file 1 — Supplementary Information 1. [file 41598_2024_51493_MOESM1_ESM.zip]

Archive with 3 entries (3 files):
- Experiment data/1st experiment.xlsx
- Experiment data/2nd experiment.xlsx
- video/1. Research introduction and summary.mp4
