# Supplementary material for: The stiffness adjustable wheel mechanism based on compliant spoke deformation
Source: Sci Rep. 2024 Jan 8;14:773. doi: 10.1038/s41598-024-51493-x (PMC10774413; doi:10.1038/s41598-024-51493-x)
Supplement: Supplementary file 1 — Supplementary Information 1. [file 41598_2024_51493_MOESM1_ESM.zip › Experiment data/1st experiment.xlsx]

## Sheet: data2
		Design Parameters				Load cell Raw data							Object function Value[(max-min)/max]						Sens-Terrain			Sens-Dis	S/N Ratio		S/N
		Lspoke	Rot-Spk	Spk-Rim	I ratio	distance	R10		R40		R160		R10		R40		R160		R10	R40	R160
		A	B	C	D		max	min	max	min	max	min
Wheel	1	70	-45	0	0.3	5	490	360	380	250	430	370	0.265306		0.342105		0.139535		0.233491	0.271323	0.166834	0.248982	R10	-13.9634	-14.1915
						15	2500	1770	1740	1250	2110	1730	0.292		0.281609		0.180095					0.251235	R40	-12.1113
						25	4610	3950	4310	3490	4810	3940	0.143167		0.190255		0.180873					0.171432	R160	-15.7503
	2	70	0	30	0.6	5	240	210	230	210	220	110	0.125		0.0869565		0.5		0.197838	0.200682	0.355718	0.237319	R10	-20.4676	-19.294
						15	650	610	650	610	630	470	0.0615385		0.0615385		0.253968					0.125682	R40	-21.2621
						25	1720	1020	1830	1000	1820	1250	0.406977		0.453552		0.313187					0.391238	R160	-9.95621
	3	70	45	60	0.9	5	210	200	210	200	181	180	0.047619		0.047619		0.00552486		0.127088	0.229121	0.13224	0.0335877	R10	-22.7054	-35.7719
						15	500	450	600	410	430	400	0.1		0.316667		0.0697674					0.162145	R40	-21.8616
						25	1070	820	1300	880	1120	760	0.233645		0.323077		0.321429					0.292717	R160	-40.4108
	4	80	-45	30	0.9	5	160	140	141	140	131	130	0.125		0.0070922		0.00763359		0.318275	0.31396	0.314343	0.0465753	R10	-14.2551	-36.1561
						15	730	330	670	300	670	340	0.547945		0.552239		0.492537					0.530907	R40	-38.2154
						25	1490	1070	1490	920	1400	780	0.281879		0.38255		0.442857					0.369096	R160	-37.5765
	5	80	0	60	0.3	5	390	320	440	360	390	320	0.179487		0.181818		0.179487		0.221213	0.335563	0.362537	0.180264	R10	-20.7356	-16.9285
						15	1290	850	1410	1000	1250	1180	0.056		0.29078		0.341085					0.229288	R40	-11.8168
						25	3580	1550	3520	1640	3410	1950	0.428152		0.534091		0.567039					0.509761	R160	-11.5378
	6	80	45	0	0.6	5	460	140	360	160	580	170	0.695652		0.555556		0.706897		0.56811	0.540236	0.553115	0.652701	R10	-5.39934	-5.6459
						15	1410	600	1200	440	1430	640	0.574468		0.633333		0.552448					0.58675	R40	-5.68043
						25	2280	1290	2200	1250	2200	1320	0.434211		0.431818		0.4					0.42201	R160	-5.84623
	7	90	-45	60	0.6	5	290	130	200	100	190	120	0.551724		0.5		0.706897		0.336315	0.401768	0.553115	0.586207	R10	-15.4054	-13.1831
						15	1160	750	1050	440	960	350	0.353448		0.580952		0.552448					0.495616	R40	-13.7798
						25	2120	1900	1930	1690	2010	1210	0.103774		0.124352		0.4					0.209375	R160	-5.84623
	8	90	0	0	0.9	5	240	190	260	200	330	90	0.208333		0.230769		0.727273		0.193856	0.215565	0.506648	0.388792	R10	-14.2866	-12.8152
						15	760	620	790	650	930	410	0.184211		0.177215		0.55914					0.306855	R40	-13.5647
						25	1640	1330	1550	1180	1670	1280	0.189024		0.23871		0.233533					0.220422	R160	-8.92562
	9	90	45	30	0.3	5	400	180	320	200	330	290	0.55		0.375		0.121212		0.566555	0.460966	0.341667	0.348737	R10	-4.95103	-10.6471
						15	1550	690	1410	790	1540	1010	0.554839		0.439716		0.344156					0.446237	R40	-7.09854
						25	3480	1410	3080	1330	3270	1440	0.594828		0.568182		0.559633					0.574214	R160	-7.09854
AVG	Lspoke(A)	Rot-Spk(B)	Spk-Rim(C)	I ratio(D)
1	-23.0858	-21.1769	-10.8842	-13.9224
2	-19.5768	-16.3459	-22.0324	-12.7077
3	-12.2151	-17.3549	-21.9612	-28.2477
MAX-MIN	10.8707	4.83105	11.1482	15.54
