# Supplementary material for: The stiffness adjustable wheel mechanism based on compliant spoke deformation
Source: Sci Rep. 2024 Jan 8;14:773. doi: 10.1038/s41598-024-51493-x (PMC10774413; doi:10.1038/s41598-024-51493-x)
Supplement: Supplementary file 1 — Supplementary Information 1. [file 41598_2024_51493_MOESM1_ESM.zip › Experiment data/2nd experiment.xlsx]

## Sheet: data2
		Design Parameters				Load cell Raw data(gram)							Object function Value[(max-min)/max]						Sens-Terrain			Sens-Dis	S/N Ratio		S/N
		Lspoke	Rot-Spk	Spk-Rim	I ratio	distance	R10		R40		R160		R10		R40		R160		R10	R40	R160
		A	B	C	D		max	min	max	min	max	min
Wheel	1	90	0	0	0.3	5	1050	240	990	220	850	220	0.771429		0.777778		0.741176		0.604085	0.617976	0.619919	0.763461	R10	-4.88436	-4.78451
						15	2650	1150	2750	1150	2670	860	0.566038		0.581818		0.677903					0.608586	R40	-4.6237
						25	4760	2500	4410	2230	4130	2310	0.47479		0.494331		0.440678					0.469933	R160	-4.841
	2	90	0	0	0.6	5	490	190	370	140	430	120	0.612245		0.621622		0.72093		0.41049	0.452263	0.562829	0.651599	R10	-9.42499	-7.95368
						15	1370	860	1340	820	1200	470	0.372263		0.38806		0.608333					0.456219	R40	-7.66619
						25	2470	1860	2420	1580	2060	1320	0.246964		0.347107		0.359223					0.317765	R160	-6.15448
	3	90	0	0	0.75	5	500	110	500	100	410	90	0.78		0.8		0.780488		0.596032	0.607027	0.644842	0.786829	R10	-5.02467	-4.67859
						15	1210	620	1180	570	1150	480	0.487603		0.516949		0.582609					0.529054	R40	-4.88513
						25	2440	1170	2420	1200	2030	870	0.520492		0.504132		0.571429					0.532018	R160	-4.06551
	4	105	0	0	0.75	5	240	100	220	100	180	80	0.583333		0.545455		0.555556		0.408452	0.409033	0.445548	0.561448	R10	-9.52873	-8.6957
						15	1060	630	1040	610	970	560	0.40566		0.413462		0.42268					0.413934	R40	-8.86769
						25	2200	1680	2200	1610	2260	1450	0.236364		0.268182		0.358407					0.287651	R160	-7.43563
	5	105	0	0	0.3	5	560	220	380	140	430	190	0.55814		0.631579		0.607143		0.538918	0.541034	0.469305	0.598954	R10	-5.43083	-6.33288
						15	2410	1240	2110	910	1930	830	0.569948		0.56872		0.485477					0.541382	R40	-5.71814
						25	4250	2910	4210	2430	3970	2030	0.488665		0.422803		0.315294					0.408921	R160	-7.53711
	6	105	0	0	0.6	5	250	170	240	180	250	130	0.32		0.25		0.48		0.369125	0.352418	0.363862	0.35	R10	-9.19192	-9.85875
						15	1260	650	1240	720	920	730	0.484127		0.419355		0.206522					0.370001	R40	-9.75162
						25	2770	1930	2810	1720	2370	1410	0.303249		0.3879		0.405063					0.365404	R160	-10.5283
	7	120	0	0	0.6	5	340	170	340	170	410	140	0.5		0.5		0.48		0.383584	0.388892	0.363862	0.493333	R10	-9.33543	-9.92497
						15	1340	810	1450	810	1310	670	0.395522		0.441379		0.206522					0.347808	R40	-9.82787
						25	2390	1780	2530	1960	2170	1470	0.25523		0.225296		0.405063					0.295197	R160	-10.5283
	8	120	0	0	0.75	5	420	190	420	190	330	70	0.547619		0.547619		0.787879		0.322429	0.378836	0.513939	0.627706	R10	-12.5171	-10.7241
						15	1330	1000	1440	910	1270	630	0.24812		0.368056		0.503937					0.373371	R40	-10.1734
						25	2390	1980	2400	1870	2120	1590	0.171548		0.220833		0.25					0.214127	R160	-8.563
	9	120	0	0	0.3	5	940	340	710	260	570	150	0.638298		0.633803		0.736842		0.369217	0.568198	0.623434	0.669648	R10	-12.3834	-9.67592
						15	2910	2010	2710	560	2550	420	0.309278		0.793358		0.835294					0.645977	R40	-7.55123
						25	5310	4460	4830	3490	4360	3060	0.160075		0.277433		0.298165					0.245224	R160	-7.55123
																								AVG	-8.0699
AVG	Lspoke(A)	I ratio(D)																						Max SN	-4.6668
1	-5.80559	-6.9311
2	-8.29578	-9.2458
3	-10.1083	-8.03279
MAX-MIN	4.30274	2.3147
